# Supplementary material for: Liver Lesions in Estuarine Dolphins in the Indian River Lagoon, Florida: Does Microcystin Play a Role?
Source: Toxics. 2024 Nov 27;12(12):858. doi: 10.3390/toxics12120858 (PMC11678953; doi:10.3390/toxics12120858)
Supplement: Supplementary file 1 [file toxics-12-00858-s001.zip]

Archive with 1 entries (1 files):
- toxics-3241060-supplementary.pdf
